# Supplementary material for: AI's ability to interpret unlabeled anatomy images and supplement educational research as an AI rater
Source: Anat Sci Educ. 2025 Jul 11;18(10):1102–13. doi: 10.1002/ase.70074 (PMC12511656; doi:10.1002/ase.70074)
Supplement: Supplementary file 1 — Data S1. [file ASE-18-1102-s001.zip]

Archive with 4 entries (4 files):
- ase70074-sup-0001-Supinfo1@Supplemental Appendix Link.docx
- OneDrive_2025-06-18.zip
- Supplement 1.docx
- Supplemental Appendix 2.docx
